# Supplementary material for: Detecting early‐warning biomarkers associated with heart‐exosome genetic‐signature for acute myocardial infarction: A source‐tracking study of exosome
Source: J Cell Mol Med. 2024 Apr 25;28(8):e18334. doi: 10.1111/jcmm.18334 (PMC11044819; doi:10.1111/jcmm.18334)
Supplement: Supplementary file 2 — Table S1. [file JCMM-28-e18334-s004.xlsx]

## Sheet: Sheet1
Adipose	GPAM	ITLN1	LEP	ADIPOQ	GPD1	CSN1S1
Adrenal Gland	CHST6	STAR	ASB4	CYP21A2	LRRN3	KCNJ5	NT5C1B	CYP11A1	KLHL4	DHCR24	KCNK3	CELA1	KCNN2	KCNK2	SCARB1	SLC47A1	RIMS2	AGRP	PYY2	TNXA	GRTP1-AS1	CYP21A1P	SLC9A3P3	LINC00400	CLEC4GP1	C1QTNF1-AS1	LINC00887	AL121578.2
Artery	COL8A1	LGR6	RGS5	ASPN	FOXL1	SUSD5	FRZB	CRLF1	FOXC2	BGN	FN1	CDH13	ITGA8	FOXS1	HAPLN1	MYH10	HTR1B	ACAN	ITGBL1	LTBP1	MRAP2	SNRPEP9	LINC00670	HCCAT5	AC093390.1
Bladder	UGT1A6	PTGS1	UPK2	UPK3A	PSG2	SHROOM1	SNX31	UGT2B28	DHRS2	UPK1A	UPK1B	AC017048.2	FMO8P	GATA3-AS1	POU6F2-AS2	PSORS1C3	PGM5-AS1	FMO9P	ATP6V0CP2	UCA1
Brain	S+C7:N8NAP25	ALDOC	NCS1	CA11	CTXN1	PAQR6	PPP1R1B	FBXL16	FEZ1	KIF5A	PHYHIP	RTN1	GNG7	STMN2	SLC1A3	CHN1	CPLX2	TPPP	TUBB2B	MAP1A	MAPT	KIF5C	SLC1A2	CBLN3	VSNL1	SYN1	MOBP	SH3GL2	BAALC	RAPGEF4	NEFM	AGAP2	PACSIN1	RAB6B	ETNPPL	OLIG1	PVALB	STX1B	MLC1	MAG	HCN2	PPP2R2C	HAPLN2	PNMA2	ERMN	GABRD	BCAN	SYNDIG1L	SYN2
Colon	MUC4	SLC26A3	TACR2	GAL3ST2	VIP	CCL11	ZACN	CA1	CA7	CEACAM5	MUC12	NXPE1	AC019330.1	HNRNPA1P26	LINC00682	SATB2-AS1
Esophagus	IL36A	GBP6	PADI1	CAPN14	SPRR2A	COL4A6	FAM83D	CYP4F29P	TNPO1P2
Heart	SCN5A	PXDNL	ANKRD1	TRIM55	SBK3	CCDC141	DAND5	NEBL	MYL3	MYZAP	NMRK2	RD3L	RYR2	KLHL31	TMEM182	ACTC1	POPDC2	TNNT2	SBK2	LINC00881	IDI2-AS1	RPL35P6	PLCL2-AS1	NPY6R	UNC5B-AS1
Kidney	HAVCR1	PDZK1	MIOX	FOXI1	SLC13A3	ATP6V0D2	TMEM213	ATP6V1B1	TMEM52B	CYP27B1	BBOX1	DUSP9	PDZK1IP1	MCCD1	ATP6V0A4	SLC5A10	TRPV5	CLNK	CYS1	HMX2	GALNT14	SLC17A3	SLC34A1	HNF1B	KCNJ1	CLCNKB	EMX1	CDH16	KRTAP2-3	PDZK1P1	AC099552.4	NUS1P2	CHCHD2P7	ADAMTS9-AS1	HMGN1P17	EGOT	LINC00410	LHFPL3-AS1	AC012499.1	ENPP7P8	LINC01055	LINC00645	AP001626.1	CTSL3P
Liver	FGB	FGG	APOA1	CRP	APOA2	RBP4	VTN	CYP2E1	ITIH4	APOC2	AGXT	APCS	CFB	AHSG	SERPINF2	SERPINC1	ANG	SAA4	FABP1	CES1	HPN	LRG1	FBP1	ITIH3	MAT1A	MST1	ALDH4A1	HRG	ADH1C	A1BG	TFR2	ASGR1	CP	SDS	HPR	C8G	F12	IGFBP1	CPS1	APOB	GLYCTK	ADH1A	MST1P2	GJB1	C4BPB	C8A	SLC13A5	ITIH2	CYP4A11
Lung	DCSTAMP	EGFL6	SFTPC	LAMP3	CSF2	ABCA3	HTR3C	ALPP	INMT	IDO1	WNT3A	RGCC	SLC22A31	F2RL3	NAPSA	SFTPD	SCGB1A1	ROS1	SFTPA2	SCGB3A2	TBX4	ST13P2	ATP13A4-AS1	SFTA1P	VIPR1-AS1	ECEL1P2	MYO16-AS1
Muscle	ACTA1	CKM	MYBPC1	KLHL41	TNNT3	PDLIM3	FLNC	MYOZ1	SLN	MYH2	CMYA5	MYBPC2	CASQ1	NEB	PPP2R5A	TNNI1	MYOT	TRIM54	ANKRD2	ASB2	ALPK3	SMTNL2	RPL3L	OBSCN	XIRP2	MYLK2	SCN1B	PKIA	ABLIM2	USP13	LMOD3	FBP2	JPH1	MYO18B	PRKCQ	HOXC10	ACTN3	CACNA1S	CHAC1	ANK1	TMEM233	RAPSN	CACNG6	VGLL2	KBTBD12	EYA4	MYOZ3	LINC00346	ART1
Pancreas	PLA2G1B	C2CD4B	PRSS3	SERPINI2	FBXW12	GATM	CTRB2	AMY1A	GSTA2	CHST4	NR5A2	KIRREL2	RNF186	CPA1	PPY	ERP27	CPB1	MNX1	SLC4A4	CLPSL2	SLC38A5	CTRC	AMY1B	LINC01079	MNX1-AS2	IFNL3P1	PNLIPRP2	AC005307.1	C2orf27B	HSPA8P5	TDH	AC007099.1	TMED11P	CELP	AC079466.1
Pituitary	CGA	NNAT	PCSK1N	MIR7-3HG	SCG5	GAL	MIAT	CALY	CELF3	NSG1	IGSF1	GNB3	CHD5	TBX19	POU1F1	TMEM179	CLDN9	VWA7	COL11A2	RIMBP2	LINC00632	CELSR3	SIX3	GCK	PNMA6A	UNC79	PCSK1	EYA1	FNDC9	CDKN2A	TRPC3	SIX3-AS1	GPR19	RTBDN	TMC2	TPSP2	GPR61	GJD2	KRT8P30	DGKK	ASS1P1	UGT2A1	GJB7	RPS27P25	GHSR	EGFEM1P	GALR1	HCFC1-AS1	LDHAP3
Spleen	C1QB	C1QC	HMOX1	CD52	CXCL13	CD5L	MS4A7	CD79B	MPEG1	PIM2	TMC8	NPY1R	MZB1	DNASE1L3	NAPSB	APLNR	IRF8	PITPNM3	P2RX5	KLRK1	CD19	LINC00926	CD8A	EXOC3L1	CD27	MAP4K1	LILRB1	STAB2	TNFRSF13C	PARP15	CARD11	CXCR2P1	SLAMF6	CCL24	EBI3	BLK	CXCL6	CR2	FCRL2	AIM2	SIT1	CERKL	KLRF1	SP140	CD163L1	FCRLA	STAP1	FCRL3	TNFRSF13B
Stomach	TFF2	PGA4	KCNE2	ATP4A	CCKAR	ATP4B	GKN1	MUC1	CA9	CLIC6	C9orf152		CLDN18	VSIG2	CAPN9	CHIA	TFF1	PGC	AC005256.1	LINC00365	HNF1A-AS1	CYP2AB1P	AKR1B10P1	NCOA7-AS1	NDUFA5P10	AC027612.3	SYNPR-AS1
Thyroid	SLC26A4	GGT2	DUOX2	NKX2-1	LIPG	KCNC3	TSHR	TCERG1L	CRYGN	ZBED2	TBL1Y	PDE8B	PCSK2	FNDC1	SLC26A7	GRK1	PAX8	ZNF114	PRTG	PKHD1L1	IPCEF1	COL23A1	ZNF804B	FRMPD3	PLEKHH1	SLC26A4-AS1	PHF5CP	AC012123.1	AC098617.1	KRT18P13	AC078899.3	AC009299.3	RPS14P4	AC007204.2	RMST	AC068138.1	RBM43P1	AC002306.1	TPTE2P1	AC144450.1	AC067956.1	FEM1AP2
Whole Blood	HBA2	HBD	TYROBP	ARHGDIB	LCP1	CST7	HBQ1	SLC2A3	RAC2	SLC11A1	ALPL	ALOX5AP	SLC25A37	EVI2B	MNDA	CXCR1	COTL1	LILRA5	NKG7	FMNL1	LSP1	MMP9	MYO1F	CDA	IL1R2	WAS	PLEK	DEFA3	GCA	ADAM8	LILRB3	NFE2	BIN2	CXCR2	FCN1	SECTM1	PILRA	CYTIP	FGD3	PROK2	PADI4	MYO1G	RASGRP4	CTSW	PSTPIP1	HRH2	CLEC4E	AHSP	CSF2RB
[truncated: 1 more columns]
