# Supplementary material for: Detecting early‐warning biomarkers associated with heart‐exosome genetic‐signature for acute myocardial infarction: A source‐tracking study of exosome
Source: J Cell Mol Med. 2024 Apr 25;28(8):e18334. doi: 10.1111/jcmm.18334 (PMC11044819; doi:10.1111/jcmm.18334)
Supplement: Supplementary file 3 — Table S2. [file JCMM-28-e18334-s001.xlsx]

## Sheet: Sheet1
GENE ID	Primer	(5'to3')
100128731	OST4-F	TGCAGCTCGCCATCTTCG
	OST4-R	CATTCCTGCTTCTTGGGATTGT
11142	PKIG-F	TCCCTGACATCCAGGGAGAC
	PKIG-R	TTCCCTCCACCTGTCCTTCT
9349	RPL23-F	GTGAAGGGGATCAAGGGACG
	RPL23-R	CGTTGTCGAATGACCACTGC
