# Supplementary material for: Detecting early‐warning biomarkers associated with heart‐exosome genetic‐signature for acute myocardial infarction: A source‐tracking study of exosome
Source: J Cell Mol Med. 2024 Apr 25;28(8):e18334. doi: 10.1111/jcmm.18334 (PMC11044819; doi:10.1111/jcmm.18334)
Supplement: Supplementary file 4 — Table S3. [file JCMM-28-e18334-s002.xlsx]

## Sheet: Sheet1
Descrption	num	bg_num	pvalue
positive regulation of cardiac muscle cell differentiation	4	17	0.00416862
cardiac muscle fiber development	3	9	0.00463064
cardiac muscle hypertrophy	9	80	0.00497492
cardiac muscle cell development	8	74	0.00998166
cardiac muscle adaptation	4	22	0.0109147
cardiac muscle hypertrophy in response to stress	4	22	0.0109147
cardiac cell development	8	79	0.0145067
heart valve development	7	65	0.01581
heart valve formation	3	14	0.0172531
negative regulation of cardiac muscle adaptation	2	6	0.0220545
negative regulation of cardiac muscle hypertrophy in response to stress	2	6	0.0220545
heart valve morphogenesis	6	55	0.0232958
cardiac myofibril	2	7	0.0292138
cardiac muscle cell differentiation	9	108	0.0312228
regulation of atrial cardiac muscle cell membrane depolarization	2	8	0.039014
positive regulation of cell growth involved in cardiac muscle cell development	2	8	0.039014
regulation of cardiac muscle fiber development	1	1	0.0405123
positive regulation of cardiac muscle fiber development	1	1	0.0405123
atrial cardiac muscle cell to AV node cell communication by electrical coupling	1	1	0.0405123
Purkinje myocyte to ventricular cardiac muscle cell communication by electrical coupling	1	1	0.0405123
gap junction channel activity involved in atrial cardiac muscle cell-AV node cell electrical coupling	1	1	0.0411413
gap junction channel activity involved in Purkinje myocyte-ventricular cardiac muscle cell electrical coupling	1	1	0.0411413
regulation of cardiac muscle cell differentiation	4	34	0.0473452
regulation of cardiac muscle adaptation	2	9	0.0488379
regulation of cardiac muscle hypertrophy in response to stress	2	9	0.0488379
